# Supplementary material for: Evaluation of integrin αvβ6 cystine knot PET tracers to detect cancer and idiopathic pulmonary fibrosis
Source: Nat Commun. 2019 Oct 14;10:4673. doi: 10.1038/s41467-019-11863-w (PMC6791878; doi:10.1038/s41467-019-11863-w)
Supplement: Supplementary file 18 — Source Data [file 41467_2019_11863_MOESM18_ESM.xlsx]

## Sheet: Contents
Table of Contents
Figure or Table Number	Title	Contents	Description
Figure 1B	Summary of the Knottin PET Ligand	KD	R01-MG
Figure 1C	Summary of the Knottin PET Ligand	IC50	FP-R01-MG
Figure 4C	[68Ga]NODAGA-R01-MG Biodistribution and PET Imaging of Pancreatic Cancer	PET-China	timecourse
Figure 6D	[18F]FP-R01-MG-F2 PET Imaging of Lungs: IPF Patients and Healthy Volunteers	PET	HV histogram	Provided Upon Reequest
Figure 6D	[18F]FP-R01-MG-F2 PET Imaging of Lungs: IPF Patients and Healthy Volunteers	PET	IPF-5 histogram	Provided Upon Reequest
Figure 6E	[18F]FP-R01-MG-F2 PET Imaging of Lungs: IPF Patients and Healthy Volunteers	PET	IPF averages	Provided Upon Reequest
Table 3	PET Quantification Table	mPET	all
Supplementary Figure 1B	Site-Directed Evolution and Determination of Binding Affinity	KD	R01, MG, MR, MW
Supplementary Figure 3C	Chemical Synthesis and Characterization	IC50	Ro1-MG, FP-F1, FP-F2
Supplementary Figure 6	Dynamic PET and PET/CT Imaging	D mPET	mouse %ID/g
Supplementary Figure 8	Dynamic PET Study of a Pancreatic Cancer Patient (Stanford)	D PET	PC-Stanford
Supplementary Figure 9	Comparative Imaging of a Pancreatic Cancer Patient (Stanford)	PET	Ro1 vs FDG
Supplementary Figure 10	[68Ga]NODA-GA-R01-MG PET Study of Patients Imaged at Peking Union Medical College Hospital, China.	PET	PUMC (all)
Supplementary Figure 11	[68Ga]NODA-GA-R01-MG Dynamic PET Study of Tracer Pharmacokinetics of Patients Imaged at PUMC Hospital, China	D PET	PUMC
Supplementary Table 2	Comparative Biodistribution	mPET	mouse %ID/g
Supplementary Table 3	[18F]FP-R01-MG-F2 Biodistribution	BioD	mouse %ID/g
Supplementary Table 7	[18F]FP-R01-MG-F2 Biodistribution	PET	healthy
Supplementary Table 8	Kinetics of [18F]FP-R01-MG-F2 in Blood	Blood	healthy

## Sheet: F1B,C
Figures 1B and 1C
Alexa555	Expression of Knottin on Surface of Yeast
FITC	Binding of Integrin avb6 to Knottin
Figure 1B				Figure 1C				Figure 1C
Ro1 MG				Ro1 MG				FP-Ro1 MG
KD				IC50				IC50
Trial 1				Trial 1				Trial 1
Concentration	Al555	FITC		Concentration	Al555	FITC		Concentration	Al555	FITC
10 pM	9568	711		100pM	7812	8436		100pM	8154	9278
30 pM	8941	935		300pM	8124	8827		300pM	8143	9463
100 pM	8815	2146		1nM	8179	8294		1nM	8499	9504
300 pM	8580	4623		3nM	8040	6288		3nM	8197	8326
1 nM	8595	6782		10nM	8153	860		10nM	8382	5217
3 nM	8348	14284		30nM	7647	158		30nM	8152	284
10 nM	8273	16881		100nM	8008	134		100nM	8189	150
30 nM	8208	15777		300nM	8200	131		300nM	8766	135
Trial 2				Trial 2				Trial 2
Concentration	Al555	FITC		Concentration	Al555	FITC		Concentration	Al555	FITC
10 pM	8111	964		100pM	8364	12593		100pM	8211	11712
30 pM	7493	1779		300pM	8794	12297		300pM	8429	11236
100 pM	6732	2400		1nM	8920	11561		1nM	8550	10869
300 pM	6803	3749		3nM	8970	10268		3nM	8818	10330
1 nM	8638	7303		10nM	8979	606		10nM	8349	459
3 nM	7435	11733		30nM	8954	197		30nM	8657	260
10 nM	7119	15434		100nM	8684	180		100nM	8471	168
30 nM	7267	17017		300nM	8631	171		300nM	8620	164
Trial 3				Trial 3				Trial 3
Concentration	Al555	FITC		Concentration	Al555	FITC		Concentration	Al555	FITC
10 pM	7707	847		100pM	7570	17483		100pM	7434	13622
30 pM	6178	1237		300pM	7643	17843		300pM	7676	11312
100 pM	6842	1936		1nM	7495	17503		1nM	7764	8356
300 pM	7107	4675		3nM	7651	12234		3nM	7987	5696
1 nM	6773	7248		10nM	7501	10550		10nM	7303	399
3 nM	4936	8961		30nM	7818	744		30nM	7443	280
10 nM	5116	11245		100nM	7685	386		100nM	7315	211
30 nM	5143	11758		300nM	7676	228		300nM	7782	212

## Sheet: F4C
Figure 4C
Organ/Time	9 min	22 min	36 min	49 min	61 min
Br	0.0577467	0.0390229	0.0353142	0.04004	0.0439775
Pt	2.26911	1.98627	2.2198	2.21249	2.04763
Brs	0.428005	0.515102	0.627823	0.597833	0.715507
LLI	1.39951	1.49458	1.23771	1.4256	1.33794
SI	6.97376	7.1529	6.29617	6.54551	6.59662
St	2.52387	2.33747	2.24223	2.34024	2.513
ULI	1.92262	1.43214	1.83414	1.66065	1.47755
HW	0.750707	0.47608	0.479836	0.352568	0.389748
HC	1.15833	0.784361	0.721997	0.597833	0.581713
Kd	19.9158	19.8275	20.5343	21.2972	21.9771
Lv	0.862803	0.737533	0.690606	0.602943	0.639884
Ln	0.309115	0.304379	0.309427	0.306581	0.325759
Ms	0.696357	0.686803	0.757873	0.715356	0.988912
Pn	1.57614	1.21361	1.29601	0.965731	1.12852
RM	0.241177	0.10146	0.210769	0.194168	0.0756227
Bn	0.495942	0.405838	0.439476	0.408775	0.802764
Sk	0.0985091	0.093655	0.0807202	0.0766453	0.104708
Sp	0.706548	0.597051	0.426023	0.373007	0.46537
Tm	0.733723	0.737533	0.632308	0.587614	0.511907
Tr	1.93961	0.792165	0.753388	0.541627	0.447919
Bl	1.88526	6.39976	8.42629	9.36606	9.01073
TB	0.699754	0.675096	0.699575	0.694918	0.564262

## Sheet: T3
Table 1
microPET
Tracer	Label	Radionuclide	Timepoint	Tumor avb6(+)	Tumor avb6(-)	Liver	Kidney	Muscle
Ro1	DOTA	Cu-64	1 hr	2.99088	n/a	2.34485	32.8928	0.427268
Ro1	DOTA	Cu-64	1 hr	2.95879	n/a	2.30434	29.631	0.430557
Ro1	DOTA	Cu-64	1 hr	3.26834	n/a	2.14053	28.3775	0.442624
Ro1-MR	DOTA	Cu-64	1 hr	3.26522	n/a	4.6552	93.9572	0.533242
Ro1-MR	DOTA	Cu-64	1 hr	3.84058	n/a	4.71287	89.0651	0.540673
Ro1-MR	DOTA	Cu-64	1 hr	3.24885	n/a	4.53627	86.8345	0.534937
Ro1-MG	DOTA	Cu-64	1 hr	2.93099	n/a	1.77065	25.3353	0.470917
Ro1-MG	DOTA	Cu-64	1 hr	2.95172	n/a	2.13719	29.894	0.475777
Ro1-MG	DOTA	Cu-64	1 hr	2.34031	n/a	2.52671	29.8121	0.470698
Ro1-MG	FP	F-18	1 hr	2.28348	n/a	0.912242	14.9901	0.372667
Ro1-MG	FP	F-18	1 hr	2.47788	n/a	0.76155	16.433	0.493019
Ro1-MG	FP	F-18	1 hr	3.40397	n/a	0.957705	13.8806	0.605151
Ro1-MG	FP	F-18	1 hr	n/a	0.493122	0.922576	21.5257	0.501861
Ro1-MG	FP	F-18	1 hr	n/a	0.337181	0.783915	21.4694	0.391958
Ro1-MG	FP	F-18	1 hr	n/a	0.579201	0.913903	24.0997	0.472381
Ro1-MG	NODAGA	Ga-68	1 hr	3.14243	n/a	0.738935	34.6175	0.549517
Ro1-MG	NODAGA	Ga-68	1 hr	2.46307	n/a	1.21641	26.042	0.611873
Ro1-MG	NODAGA	Ga-68	1 hr	2.61448	n/a	1.25672	24.5731	0.449604
Ro1-MG	NODAGA	Ga-68	1 hr	2.90631	n/a	1.6013	34.9763	0.746055

## Sheet: SF1B
Supplementary Figure 1B
Alexa555	Expression of Knottin on Surface of Yeast
FITC	Binding of Integrin avb6 to Knottin
Binding Affinity
Ro1				Ro1-MR				Ro1-MG				Ro1-MR
Trial 1				Trial 1				Trial 1				Trial 1
Concentration	Al555	FITC		Concentration	Al555	FITC		Concentration	Al555	FITC		Concentration	Al555	FITC
10 pM	8813	507		10 pM	8387	578		10 pM	9568	711		10 pM	12003	420
30 pM	8176	621		30 pM	8118	798		30 pM	8941	935		30 pM	11508	490
100 pM	8087	1469		100 pM	8026	1752		100 pM	8815	2146		100 pM	10883	1025
300 pM	8419	2883		300 pM	8156	4025		300 pM	8580	4623		300 pM	10529	2309
1 nM	8278	4646		1 nM	7738	5932		1 nM	8595	6782		1 nM	10765	5323
3 nM	8086	7489		3 nM	8070	8693		3 nM	8348	14284		3 nM	10287	8667
10 nM	8441	10084		10 nM	8069	11361		10 nM	8273	16881		10 nM	10261	11793
30 nM	7991	11086		30 nM	6697	11121		30 nM	8208	15777		30 nM	9730	14344
Trial 2				Trial 2				Trial 2				Trial 2
Concentration	Al555	FITC		Concentration	Al555	FITC		Concentration	Al555	FITC		Concentration	Al555	FITC
10 pM	11442	647		10 pM	10231	836		10 pM	8111	964		10 pM	9901	571
30 pM	10413	1469		30 pM	9231	3794		30 pM	7493	1779		30 pM	9082	671
100 pM	9898	4151		100 pM	9198	6039		100 pM	6732	2400		100 pM	9131	1327
300 pM	9970	6562		300 pM	9117	8834		300 pM	6803	3749		300 pM	8907	2139
1 nM	9674	10538		1 nM	8984	8229		1 nM	8638	7303		1 nM	8778	4231
3 nM	9765	13335		3 nM	9088	10774		3 nM	7435	11733		3 nM	8638	15036
10 nM	9506	16851		10 nM	8747	13878		10 nM	7119	15434		10 nM	8668	16719
30 nM	9398	16600		30 nM	8411	15147		30 nM	7267	17017		30 nM	7997	16412
Trial 3				Trial 3				Trial 3				Trial 3
Concentration	Al555	FITC		Concentration	Al555	FITC		Concentration	Al555	FITC		Concentration	Al555	FITC
10 pM	11851	769		10 pM	8302	724		10 pM	7707	847		10 pM	7626	263
30 pM	11146	1024		30 pM	8143	978		30 pM	6178	1237		30 pM	7448	319
100 pM	10621	2085		100 pM	7888	2185		100 pM	6842	1936		100 pM	7300	670
300 pM	10930	3684		300 pM	7589	4353		300 pM	7107	4675		300 pM	7218	1359
1 nM	9773	6555		1 nM	7290	8209		1 nM	6773	7248		1 nM	7047	2633
3 nM	10248	15124		3 nM	7359	10592		3 nM	4936	8961		3 nM	6837	8207
10 nM	10655	13933		10 nM	7245	14573		10 nM	5116	11245		10 nM	6753	8495
30 nM	8562	14968		30 nM	7104	15349		30 nM	5143	11758		30 nM	6777	9455

## Sheet: SF3C
Supplementary Figure 3C
Alexa555	Expression of Knottin on Surface of Yeast
FITC	Binding of Integrin avb6 to Knottin
Ro1 MG				FP-Ro1 MG-F1				FP-Ro1 MG-F2
IC50				IC50				IC50
Trial 1				Trial 1				Trial 1
Concentration	Al555	FITC		Concentration	Al555	FITC		Concentration	Al555	FITC
100pM	8581	13255		100pM	9454	11969		100pM	8545	12051
300pM	8407	12143		300pM	9069	12412		300pM	8602	12071
1nM	8427	10406		1nM	9094	9094		1nM	8962	10803
3nM	8467	5659		3nM	9249	9249		3nM	8930	8334
10nM	8535	384		10nM	9490	687		10nM	9514	1058
30nM	7871	291		30nM	8539	257		30nM	8947	202
100nM	8521	244		100nM	9668	164		100nM	8693	151
300nM	8713	218		300nM	9666	130		300nM	9716	147
Trial 2				Trial 2				Trial 2
Concentration	Al555	FITC		Concentration	Al555	FITC		Concentration	Al555	FITC
100pM	10548	14052		100pM	10038	13110		100pM	9990	14850
300pM	10471	13050		300pM	9627	16124		300pM	10061	15985
1nM	10250	11697		1nM	9959	11823		1nM	10006	15069
3nM	10640	10292		3nM	10212	11970		3nM	9896	14196
10nM	10294	773		10nM	9844	1141		10nM	10140	2187
30nM	10572	463		30nM	9649	286		30nM	9900	620
100nM	10003	501		100nM	9794	190		100nM	10002	234
300nM	10768	530		300nM	9867	183		300nM	10169	205
Trial 3				Trial 3				Trial 3
Concentration	Al555	FITC		Concentration	Al555	FITC		Concentration	Al555	FITC
100pM	10579	13451		100pM	9546	12474		100pM	9351	10855
300pM	10364	13236		300pM	9435	11954		300pM	9422	13242
1nM	10608	12989		1nM	9017	10442		1nM	9625	12774
3nM	10217	10917		3nM	9259	9738		3nM	9337	12811
10nM	10765	219		10nM	9437	774		10nM	9458	588
30nM	10808	204		30nM	8360	519		30nM	9178	334
100nM	11242	205		100nM	8978	202		100nM	9388	191
300nM	10640	200		300nM	8849	185		300nM	10568	249

## Sheet: ST2
Supplementary Table 2
									microPET
Tracer	Label	Radionuclide	Timepoint	Tumor avb6(+)	Liver	Kidney	Muscle		Tracer	Label	Radionuclide	Timepoint	Tumor avb6(+)	Liver	Kidney	Muscle		Tracer	Label	Radionuclide	Timepoint	Tumor avb6(+)	Liver	Kidney	Muscle
R01	DOTA	Cu-64	1 hr	2.99088	2.34485	32.8928	0.427268		R01-MG	DOTA	Cu-64	1 hr	2.93099	1.77065	25.3353	0.470917		R01-MR	DOTA	Cu-64	1 hr	3.26522	4.6552	93.9572	0.533242
R01	DOTA	Cu-64	1 hr	2.95879	2.30434	29.631	0.430557		R01-MG	DOTA	Cu-64	1 hr	2.95172	2.13719	29.894	0.475777		R01-MR	DOTA	Cu-64	1 hr	3.84058	4.71287	89.0651	0.540673
R01	DOTA	Cu-64	1 hr	3.26834	2.14053	28.3775	0.442624		R01-MG	DOTA	Cu-64	1 hr	2.34031	2.52671	29.8121	0.470698		R01-MR	DOTA	Cu-64	1 hr	3.24885	4.53627	86.8345	0.534937
R01									R01-MG									R01-MR
R01	DOTA	Cu-64	2 hr	2.87215	1.81843	34.333	0.403896		R01-MG	DOTA	Cu-64	2 hr	2.26787	2.38137	26.9278	0.398222		R01-MR	DOTA	Cu-64	2 hr	3.46207	3.90467	90.5427	0.515747
R01	DOTA	Cu-64	2 hr	2.88341	2.18155	25.8078	0.407005		R01-MG	DOTA	Cu-64	2 hr	2.46429	2.14644	29.334	0.402332		R01-MR	DOTA	Cu-64	2 hr	3.92106	4.25193	89.4104	0.522935
R01	DOTA	Cu-64	2 hr	2.96236	2.70201	28.93	0.418412		R01-MG	DOTA	Cu-64	2 hr	1.78121	2.28672	31.7673	0.398037		R01-MR	DOTA	Cu-64	2 hr	2.95005	3.69885	94.9151	0.517387
R01									R01-MG									R01-MR
R01	DOTA	Cu-64	4 hr	2.39376	1.79133	29.8423	0.398961		R01-MG	DOTA	Cu-64	4 hr	2.21617	2.40086	25.6179	0.384753		R01-MR	DOTA	Cu-64	4 hr	2.55205	3.43665	82.3425	0.467218
R01	DOTA	Cu-64	4 hr	1.99992	2.9033	23.492	0.402398		R01-MG	DOTA	Cu-64	4 hr	2.37455	2.21684	24.2297	0.333192		R01-MR	DOTA	Cu-64	4 hr	3.37085	4.30778	82.7995	0.473729
R01	DOTA	Cu-64	4 hr	2.90664	3.18613	29.7662	0.414052		R01-MG	DOTA	Cu-64	4 hr	1.74706	2.38216	31.5109	0.329635		R01-MR	DOTA	Cu-64	4 hr	3.84337	4.22041	104.365	0.468704
R01									R01-MG									R01-MR
R01	DOTA	Cu-64	24 hr	1.84818	2.92628	11.545	0.369636		R01-MG	DOTA	Cu-64	24 hr	2.51692	3.39175	10.8493	0.394389		R01-MR	DOTA	Cu-64	24 hr	3.20357	6.9902	37.7637	0.512572
R01	DOTA	Cu-64	24 hr	1.81274	3.30887	10.237	0.372481		R01-MG	DOTA	Cu-64	24 hr	2.65881	3.90491	11.4684	0.39846		R01-MR	DOTA	Cu-64	24 hr	3.57304	7.15258	38.1471	0.519715
R01	DOTA	Cu-64	24 hr	2.52089	3.66965	17.0655	0.38292		R01-MG	DOTA	Cu-64	24 hr	2.29356	4.38643	13.1808	0.394206		R01-MR	DOTA	Cu-64	24 hr	3.53513	7.67446	45.0955	0.514201

## Sheet: ST3
Supplementary Table 3
BioDistribution
Tumor	avb6(+)	avb6(+)	avb6(+)	avb6(+)	avb6(+)	avb6(+)	avb6(+)	avb6(-)	avb6(-)	avb6(-)	avb6(-)	avb6(-)
Timepoint	0.5h	0.5h	0.5h	0.5h	2h	2h	2h	0.5h	0.5h	2h	2h	2h
Blood	1.22688	1.30222	1.14093	0.953462	0.431828	0.390958	0.762371	0.829387	0.956419	0.269541	0.346008	0.389384
Heart	0.920772	1.04364	0.90671	0.875908	0.596159	0.601103	0.82072	0.973583	0.634293	0.515017	0.652773	0.72606
Liver	0.583259	0.627471	0.616161	0.582489	0.347235	0.296611	0.451716	0.620547	0.478913	0.343095	0.324681	0.436396
Lungs	3.11964	3.73842	3.81646	3.20702	3.71013	2.87633	3.26148	4.05204	3.64034	3.29716	3.63882	3.51934
Muscle	0.920411	0.963529	0.818287	0.897086	0.645072	0.293387	0.326501	0.821811	0.640071	0.43208	0.513328	0.596981
Kidney	27.5579	35.5116	29.3493	24.3483	11.7917	11.5933	15.9608	40.6421	45.3536	12.2911	17.6603	15.7295
Spleen	0.543736	0.811492	0.515076	0.660516	0.314843	0.296285	0.416774	0.606513	0.678085	0.188748	0.22953	0.327577
Brain	0.15931	0.176452	0.205016	0.402793	0.224294	0.18232	0.235321	0.208121	0.149335	0.144633	0.161612	0.301521
Intestine	3.69211	2.81021	3.63396	2.98746	3.52674	3.11587	5.22156	3.12888	3.02666	2.63278	4.04496	3.3015
Tumor	3.79796	3.09576	3.55038	3.80177	2.67762	2.65578	3.87275	0.491909	0.470161	0.215355	0.267109	0.417545
Tail	5.56499	6.25032	2.33561	2.42787	0.972863	2.37186	5.00213	5.54334	3.34782	0.912634	1.78674	3.1028
Skin	1.85432	2.09674	1.32275	1.50367	1.53403	1.53496	1.63928	1.28432	2.2856	1.19804	1.44229	1.28821
Stomach	5.28233	3.48228	4.85959	4.0461	4.03998	4.58476	7.07532	4.4941	4.12607	4.88463	6.38375	4.95315
Pancreas	0.720815	0.648169	0.60123	0.685608	0.369943	0.365319	0.586281	0.619872	0.612816	0.427715	0.406676	0.476963
Bone	0.64502	0.523288	0.989053	0.754155	0.355967	1.25835	0.35889	0.440131	0.475364	0.242279	0.317904	0.784878

## Sheet: SF6
Supplementary Figure 6: Dynamic PET
Organ	TUMOR	TUMOR	TUMOR	Heart	Heart	Heart	Muscle	Muscle	Muscle	Liver	Liver	Liver	Kidney	Kidney	Kidney	Bladder	Bladder	Bladder
Time (min)/animal	M1	M2	M3	M1	M2	M3	M1	M2	M3	M1	M2	M3	M1	M2	M3	M1	M2	M3
0.25	1.70413	2.08856	1.50709	10.7076	18.7844	29.9371	0.336202	0.312444	0.782933	1.94033	7.38755	4.55085	2.92886	9.90227	11.522	0.762801	0.00274736	1.60351
0.5	3.56823	2.94807	3.98049	23.595	15.9445	20.2216	0.448218	0.302667	0.896384	10.2472	13.4296	8.56908	15.9792	21.3644	22.1872	1.88559	1.07439	2.32244
0.75	3.90402	2.91456	4.4367	16.5354	13.2797	17.0536	0.554167	0.371063	0.971438	10.3464	11.1241	8.02516	19.8846	24.9434	25.0155	2.08133	1.79519	2.66732
1	4.04751	3.17129	4.45754	14.1169	11.4903	15.7519	0.625397	0.405914	0.962009	8.88799	9.71828	7.54815	22.4406	27.6502	27.5298	2.19848	1.88734	2.79061
1.625	4.44232	3.3252	4.62252	11.4257	9.54394	13.138	0.689108	0.382248	1.06985	7.31496	7.95766	6.94461	26.6031	32.6031	33.5646	2.31424	2.03463	3.06478
2.625	4.96076	3.59001	5.14814	8.09903	7.78038	9.48312	0.802397	0.365253	0.993245	5.74332	6.35726	5.46319	31.7245	36.6062	39.759	2.84239	2.30869	3.12704
3.625	5.01109	3.59513	5.24407	6.29866	6.36139	7.67788	0.786548	0.403961	0.991218	4.44162	5.09943	4.5538	33.2706	36.7819	44.0561	5.77507	4.82214	4.99902
4.625	5.10525	3.63004	5.38769	5.23592	5.40615	6.6743	0.78164	0.37831	0.992949	3.9509	4.39582	4.00086	32.2881	36.0484	45.6156	11.5015	9.27558	9.39311
7.625	5.26581	3.79766	5.47083	3.80213	4.2702	4.86121	0.84834	0.439557	0.973019	3.05973	3.46008	3.34213	28.2666	33.3444	44.4172	26.6653	13.5629	25.3724
12.625	5.41572	3.86727	5.62955	2.76338	3.35272	3.52335	0.930405	0.434672	0.936786	2.41495	2.76144	2.66231	24.6023	30.6303	39.764	41.5908	23.9276	47.9514
17.625	5.52434	3.99558	5.6952	2.32254	2.93265	2.96124	0.937522	0.452476	0.967545	2.11585	2.40586	2.34676	23.3016	28.8098	36.5203	50.0625	35.7491	63.5213
22.625	5.55392	4.061	5.74225	1.97251	2.64812	2.58754	0.944734	0.457524	1.01752	1.89	2.1731	2.16167	22.0923	27.2419	34.0028	56.3032	44.2931	75.2055
27.625	5.55901	4.2247	5.67213	1.87832	2.40787	2.39815	0.962906	0.49577	0.995545	1.83825	1.93347	2.00988	21.601	26.4887	33.5801	63.3497	50.9443	87.1257
32.625	5.67007	4.30746	5.7672	1.77858	2.34263	2.20165	0.953648	0.51554	1.00292	1.70857	1.88867	1.90857	20.5478	25.8687	32.0775	68.8122	57.3905	96.2066
37.625	5.6043	4.33746	5.69802	1.64061	2.15438	2.06837	0.997197	0.470041	0.980843	1.62782	1.79668	1.82921	19.2734	24.749	30.0578	73.0748	61.4345	102.789
42.625	5.58523	4.4114	5.68264	1.57886	2.07861	1.97405	1.0017	0.566475	0.981276	1.61806	1.70211	1.80713	18.0498	23.705	28.3827	76.8051	64.8308	108.631
47.625	5.63368	4.47883	5.73594	1.52711	2.04996	1.90953	1.03896	0.52519	0.990166	1.52572	1.66223	1.77887	16.9703	22.7892	26.7844	80.1073	67.8473	113.508
52.625	5.62497	4.52279	5.68575	1.42418	1.98267	1.82309	1.03523	0.550814	1.01106	1.55886	1.61803	1.70692	15.9714	21.9208	25.5159	82.9225	70.3241	117.752
57.625	5.62943	4.59881	5.68649	1.48968	1.86842	1.73395	1.02049	0.538148	1.06183	1.51246	1.55989	1.68898	15.0326	21.1176	24.2466	85.5239	72.3517	121.586
65.125	5.5851	4.48052	5.70452	1.37141	1.75609	1.64656	1.04074	0.549325	1.02883	1.35029	1.57187	1.59874	9.29176	17.3392	22.5944	76.8497	74.4654	125.804

## Sheet: SF8
Supplementary Figure 8
Organ/Time (min)	0.5	1.5	2.5	3.5	4.5	5.5	6.5	7.5	8.5	9.5	10.5	11.5	12.5	13.5	14.5	15.5	16.5	17.5	18.5	19.5	20.5	21.5167	22.5167	23.5167
Pn-CA	10.0405	9.00027	7.92822	9.25269	7.50434	8.44593	8.44424	7.05727	8.21478	7.36581	6.84347	6.19204	6.67718	6.10685	6.49828	6.68293	5.414	7.22256	6.0285	6.5138	5.89552	5.42887	6.4246	6.20771
Kd	10.6398	10.6256	10.4332	10.2763	10.2722	10.2884	10.2978	9.97796	9.7816	9.97919	9.51495	9.51868	9.55569	9.4052	9.45359	9.40885	9.30605	9.05925	9.10676	9.01391	8.9403	8.91413	8.75605	8.6982
SI	9.36069	9.80163	9.19826	9.57986	9.97546	9.18325	9.17987	8.97203	9.45575	9.21837	9.69465	9.02445	8.19813	8.97039	8.7381	8.03086	8.73173	9.21774	9.46709	8.71174	9.10843	8.82827	8.65705	9.45686
St	20.7617	20.52	20.6555	21.1123	21.8532	21.4621	20.9511	21.2262	21.3695	21.6458	19.7353	19.4329	19.39	20.3512	20.6466	20.4772	20.9307	21.103	21.2203	20.9681	20.9535	21.3711	19.7063	21.6757
Lv	1.5987	1.62364	1.5874	1.59014	1.54244	1.52965	1.45709	1.51348	1.41313	1.39722	1.45031	1.33858	1.2505	1.25456	1.17316	1.30522	1.2341	1.2017	1.27984	1.16411	1.14396	1.27085	1.08605	1.07139
Sp	0.751325	0.767775	0.841451	1.0397	0.848806	0.737319	0.807227	0.973277	0.664583	0.82849	0.586608	0.713808	0.598774	0.833241	0.589969	0.691559	0.550391	0.52992	0.617979	0.715925	0.572024	0.660849	0.814891	0.642941
Bs	0.161665	0.197295	0.237528	0.190057	0.154593	0.178057	0.182556	0.142086	0.159334	0.14481	0.128757	0.141999	0.179643	0.12808	0.218329	0.134182	0.160043	0.151628	0.227344	0.108894	0.120182	0.122941	0.129378	0.0814479

[truncated: 4 more sheets: SF9, SF10B, SF11, ST7&8]
